# Supplementary material for: First Assessment of Micro-Litter Ingested by Dolphins, Sea Turtles and Monk Seals Found Stranded along the Coasts of Samos Island, Greece
Source: Animals (Basel). 2022 Dec 11;12(24):3499. doi: 10.3390/ani12243499 (PMC9774117; doi:10.3390/ani12243499)
Supplement: Supplementary file 1 [file animals-12-03499-s001.zip]

Archive with 1 entries (1 files):
- animals-2072589-supplementary.pdf
